# Supplementary material for: Bone Marrow Mesenchymal Stem-Cell-Derived Exosomes Ameliorate Deoxynivalenol-Induced Mice Liver Damage
Source: Antioxidants (Basel). 2023 Feb 27;12(3):588. doi: 10.3390/antiox12030588 (PMC10045494; doi:10.3390/antiox12030588)
Supplement: Supplementary file 1 [file antioxidants-12-00588-s001.zip]

Archive with 3 entries (3 files):
- Materials and Methods S1.pdf
- Supplementary Figures.pdf
- Supplementary Table S1.pdf
